# Supplementary material for: Nuclear factor E2-related factor 2 (NRF2) deficiency accelerates fast fibre type transition in soleus muscle during space flight
Source: Commun Biol. 2021 Jun 24;4:787. doi: 10.1038/s42003-021-02334-4 (PMC8225765; doi:10.1038/s42003-021-02334-4)
Supplement: Supplementary file 3 — Supplementary Data 1 [file 42003_2021_2334_MOESM3_ESM.xlsx]

## Sheet: sheet1
Figure 1b (Soleus) and Supplementary Figure 2a (Muslces except for soleus)
	WT-GC						WT-FL
Sample ID	1	2	3	4	5	6	1	2	3	4	5	6
Body weight (g)	26.8	31.5	29.8	29.2	29.4	29.8	29.7	30.5	29.8	27.6	29.9	28.6
	KO-GC						KO-FL
Sample ID	1	2	3	4	5	6	1	2	3	4	5	6
Body weight (g)	26.9	28.6	29.5	29.4	27.4	28.9	26.3	26.4	29.6	25.4	24	25.2
Supplementary Figure 1a
Wet weight (mg)	WT-GC						WT-FL
Sample ID	1	2	3	4	5	6	1	2	3	4	5	6
Soleus	9.31	11.285	10.89	12.24	12.24	11.675	9.3	9.1	8.15	9.2	10.15	9.45
Plantaris	14.75	16.295	17.33	17.235	17.235	18.715	15.8	12.5	15.35	13.75	14.9	13.45
Gastrocnemius	143.175	144.925	154.56	143.3	143.3	147.715	124.55	125.5	122.45	129.3	129.65	122.9
TA	49.695	52.47	56.21	52.38	52.38	54.61	47	47.3	50.85	51.55	52.8	47.9
EDL	11.26	11.505	12.99	13.425	13.425	13.28	13.6	12.55	12.2	12.25	11.15	12.2
Wet weight (mg)	KO-GC						KO-FL
Sample ID	1	2	3	4	5	6	1	2	3	4	5	6
Soleus	10.18	11.555	12.555	12.44	12.44	11.665	9.8	10	10.35	9.25	8.8	9.45
Plantaris	15.405	16.595	16.685	15.735	15.735	16.62	13.15	13.25	14.1	12.85	14.55	16.1
Gastrocnemius	136.31	138.425	147.75	140.72	140.72	144.72	116.2	121	124.15	118.4	108.25	116.3
TA	49.54	51.045	53.51	53.625	53.625	52.7	51.45	46.35	52.25	46.4	44.15	46.3
EDL	11.04	12.67	13.175	12.835	12.835	10.745	11.9	10.9	10.2	10	9.9	10.25
Figure 1b (Soleus) and Supplementary Figure 2a (Muslces except for soleus)
Wet weight / body weight (mg/g)	WT-GC						WT-FL
Sample ID	1	2	3	4	5	6	1	2	3	4	5	6
Soleus	0.347	0.358	0.365	0.419	0.382	0.392	0.313	0.298	0.273	0.333	0.339	0.33
Plantaris	0.55	0.517	0.582	0.59	0.624	0.628	0.532	0.41	0.515	0.498	0.498	0.47
Gastrocnemius	5.342	4.601	5.187	4.908	5.262	4.957	4.194	4.115	4.109	4.685	4.336	4.297
TA	1.854	1.666	1.886	1.794	1.809	1.833	1.582	1.551	1.706	1.868	1.766	1.675
EDL	0.42	0.365	0.436	0.46	0.481	0.446	0.458	0.411	0.409	0.444	0.373	0.427
Wet weight / body weight (mg/g)	KO-GC						KO-FL
Sample ID	1	2	3	4	5	6	1	2	3	4	5	6
Soleus	0.378	0.404	0.426	0.423	0.405	0.404	0.373	0.379	0.35	0.364	0.367	0.392
Plantaris	0.573	0.58	0.566	0.535	0.522	0.575	0.5	0.502	0.476	0.506	0.606	0.639
Gastrocnemius	5.067	4.84	5.008	4.786	4.86	5.008	4.418	4.583	4.194	4.661	4.51	4.615
TA	1.842	1.785	1.814	1.824	1.824	1.824	1.956	1.756	1.765	1.827	1.84	1.837
EDL	0.41	0.443	0.447	0.437	0.349	0.372	0.452	0.413	0.345	0.394	0.413	0.407
