# Supplementary material for: Nuclear factor E2-related factor 2 (NRF2) deficiency accelerates fast fibre type transition in soleus muscle during space flight
Source: Commun Biol. 2021 Jun 24;4:787. doi: 10.1038/s42003-021-02334-4 (PMC8225765; doi:10.1038/s42003-021-02334-4)
Supplement: Supplementary file 4 — Supplementary Data 2 [file 42003_2021_2334_MOESM4_ESM.xlsx]

## Sheet: sheet1
Figure 1d
	WT-GC				WT-FL
Sample ID	1	2	4	5	1	2	3	4	5	6
Average CSA (μ㎡)	2027.25	2206.75	1588.75	1650.75	1613.75	1391.25	1123	1147	1354	967.75
Fibre count	932	543	713	1415	776	1295	1113	1299	1055	1585
	KO-GC					KO-FL
Sample ID	1	2	3	4	5	1	2	3	4	5	6
Average CSA (μ㎡)	1922.5	2302.75	2435.75	1944.75	2129	2096.25	1502.25	1320.25	1179.25	1572.25	1528.75
Fibre count	521	802	829	667	720	688	1317	1407	829	1016	828
Figure 1e
Distribution (%)		WT-GC				WT-FL
	Sample ID	1	2	4	5	1	2	3	4	5	6
CSA (μ㎡)	1-400	1.073	3.4991	2.9453	4.1696	0	1.6988	0.6289	3.0793	1.8009	2.0189
	401-800	5.4721	3.4991	7.1529	8.6219	13.9175	15.5212	21.8329	16.1663	19.5261	26.183
	801-1200	20.1717	6.814	26.9285	24.5936	17.3969	30.2703	40.5211	38.3372	31.2796	50.0946
	1201-1600	31.7597	14.1805	27.9102	29.7527	26.5464	28.8803	23.9892	30.254	22.9384	16.6562
	1601-2000	22.9614	19.8895	16.129	16.8905	22.5515	15.6757	10.5121	9.3149	13.0806	3.3438
	2001-2400	7.9399	18.9687	8.6957	8.9753	11.2113	5.3282	1.7969	1.6936	6.9194	1.0095
	2401-2800	4.3991	14.5488	6.0309	4.0989	3.866	1.8533	0.7188	1.0778	3.0332	0.5047
	2801-	6.2232	18.6004	4.2076	2.8975	4.5103	0.7722	0	0.077	1.4218	0.1893
Distribution (%)		KO-GC					KO-FL
	Sample ID	1	2	3	4	5	1	2	3	4	5	6
CSA (μ㎡)	1-400	0.9597	0.7481	0.1206	0.7496	0.8333	0	0.0759	1.0661	1.0856	0.7874	0.8454
	401-800	6.9098	3.3666	4.3426	5.2474	6.3889	3.9244	10.9339	12.2957	13.7515	7.7756	10.0242
	801-1200	19.5777	8.1047	7.5995	9.2954	8.3333	14.8256	41.0023	33.5466	32.9312	28.1496	28.3816
	1201-1600	26.4875	21.4464	15.4403	19.4903	15.5556	31.5407	28.7775	31.9119	33.0519	29.9213	30.4348
	1601-2000	20.3455	25.3117	22.7986	19.6402	18.3333	24.2733	11.3136	12.3667	12.1834	18.5039	17.1498
	2001-2400	8.8292	17.4564	18.2147	21.2894	16.9444	10.0291	4.6317	4.1222	5.187	8.7598	8.2126
	2401-2800	6.7179	7.4813	9.1677	11.994	14.4444	6.5407	1.6705	2.1322	1.6888	3.4449	3.3816
	2801-	10.1727	16.0848	22.316	12.2939	19.1667	8.8663	1.5945	2.5586	0.1206	2.6575	1.57
Supplementary Figure 3b
	WT-GC			WT-FL			KO-GC			KO-FL
Sample ID	1	2	3	1	2	3	1	2	3	1	2	3
Average CSA (μ㎡)	1226	1177	1223	1219	1280	1215	1503	1358	1365	1427	1104	1251
Fibre count	551	693	636	443	478	553	583	508	626	512	956	485
Supplementary Figure 3c
Distribution (%)		WT-GC			WT-FL
	Sample ID	1	2	3	1	2	3
CSA (μ㎡)	1-400	6.8966	9.2352	10.5346	4.4597	3.7402	3.1949
	401-800	19.9637	21.0678	19.0252	26.072	26.9685	29.5527
	801-1200	19.9637	20.7792	15.8805	17.4957	15.748	17.4121
	1201-1600	27.0417	23.5209	26.8868	24.6998	22.0472	23.8019
	1601-2000	19.0563	19.3362	17.2956	18.5249	18.1102	15.1757
	2001-2400	5.4446	5.6277	7.7044	6.8611	11.0236	6.3898
	2401-2800	0.9074	0.2886	2.044	1.3722	1.9685	2.7157
	2801-	0.726	0.1443	0.6289	0.5146	0.3937	1.7572
Supplementary Figure 3d
Distribution (%)		KO-GC			KO-FL
	Sample ID	1	2	3	1	2	3
CSA (μ㎡)	1-400	5.4176	5.0209	6.1483	1.1719	6.0669	4.3299
	401-800	14.6727	19.8745	19.349	18.75	25.9414	21.2371
	801-1200	16.4786	19.6653	15.9132	16.6016	22.4895	19.3814
	1201-1600	19.8646	21.7573	18.4448	21.2891	29.4979	27.0103
	1601-2000	18.7359	14.8536	22.2423	21.6797	13.0753	21.6495
	2001-2400	13.0926	10.6695	12.6582	17.1875	2.4059	4.3299
	2401-2800	7.9007	5.4393	4.1591	2.7344	0.3138	1.8557
	2801-	3.8375	2.7197	1.085	0.5859	0.2092	0.2062
