# Supplementary material for: Nuclear factor E2-related factor 2 (NRF2) deficiency accelerates fast fibre type transition in soleus muscle during space flight
Source: Commun Biol. 2021 Jun 24;4:787. doi: 10.1038/s42003-021-02334-4 (PMC8225765; doi:10.1038/s42003-021-02334-4)
Supplement: Supplementary file 5 — Supplementary Data 3 [file 42003_2021_2334_MOESM5_ESM.xlsx]

## Sheet: Sheet1
Figure 5b
		WT-GC				WT-FL
	Sample ID	1	2	4	5	1	2	3	4	5	6
Average CSA (μ㎡)	Type I	1623	2286	1687	1387	1341	1332	1188	1175	1436	1026
	Type IIa	1380	2054	1316	1400	1579	1210	1062	1080	1068	965
	Type IIx	1972	2416	1676	1597	1428	1428	999	824	1284	969
	Type IIb	3134	2071	1676	2219	2107	1595	1243	1509	1628	911
		KO-GC					KO-FL
	Sample ID	1	2	3	4	5	1	2	3	4	5	6
Average CSA (μ㎡)	Type I	1689	1974	1975	2133	1929	1537	1265	1206	1258	1327	1497
	Type IIa	1464	1847	3378	1773	2016	1637	1193	1202	1168	1417	1232
	Type IIx	1956	2155	2282	1443	1967	2295	1643	1270	662	1671	1413
	Type IIb	2581	3235	2108	2430	2604	2916	1908	1603	1629	1874	1973
Figure 5c
Frequency (%)		WT-GC				WT-FL
	Sample ID	1	2	4	5	1	2	3	4	5	6
Fibre type	Type I	36.8861	34.2541	31.3822	31.3822	33.8481	30.2703	29.6496	27.5809	24.7765	34.6641
	Type IIa	52.5601	50.0921	58.9563	58.9563	53.4106	59.3822	53.2794	59.4761	57.7267	56.4639
	Type IIx	6.6876	7.1823	8.1805	8.1805	5.148	6.1004	4.4025	3.4669	6.705	3.4221
	Type IIb	3.8662	8.4715	1.481	1.481	7.5933	4.2471	12.6685	9.4761	10.7918	5.4499
Frequency (%)		KO-GC					KO-FL
	Sample ID	1	2	3	4	5	1	2	3	4	5	6
Fibre type	Type I	31.8618	32.419	37.7563	35.5322	28.4722	33.5756	29.1351	24.4056	28.7952	27.5	26.2967
	Type IIa	47.9846	45.1372	35.4644	46.7766	51.6667	49.8547	59.2564	50.0699	52.8916	47.3425	57.0567
	Type IIx	5.7582	9.7257	7.4789	12.1439	8.3333	7.5581	3.2625	4.1259	1.9277	7.6772	5.4282
	Type IIb	14.3954	12.7182	19.3004	5.5472	11.5278	9.0116	8.346	21.3986	16.3855	9.9409	11.2183
Supplementary Figure 5b
Frequency (%)		WT-GC			WT-FL			KO-GC			KO-FL
	Sample ID	1	2	3	1	2	3	1	2	3	1	2	3
Fibre type	TypeIIa	12.8244	17.5768	16.5517	16.129	11.8003	17.3653	24.0566	29.2553	26.1168	22.8528	22.4739	30.2273
	TypeIIx	18.3206	23.0375	15.1724	19.8387	13.3132	21.9561	11.3208	14.8936	21.9931	20.8589	23.3449	11.8182
	TypeIIb	68.855	59.3857	68.2759	64.0323	74.8865	60.6786	64.6226	55.8511	51.89	56.2883	54.1812	57.9545
